# Supplementary material for: Transcriptome-Guided Drug Repurposing Identifies Homoharringtonine (HHT) as a Candidate for Radiation-Induced Pulmonary Fibrosis
Source: Pharmaceutics. 2025 Dec 18;17(12):1626. doi: 10.3390/pharmaceutics17121626 (PMC12736785; doi:10.3390/pharmaceutics17121626)
Supplement: Supplementary file 1 [file pharmaceutics-17-01626-s001.zip]

Archive with 2 entries (2 files):
- pharmaceutics-3940388-supplementary.pdf
- pharmaceutics-3940388-supplementary.xlsx
