# Supplementary material for: Transcriptome-Guided Drug Repurposing Identifies Homoharringtonine (HHT) as a Candidate for Radiation-Induced Pulmonary Fibrosis
Source: Pharmaceutics. 2025 Dec 18;17(12):1626. doi: 10.3390/pharmaceutics17121626 (PMC12736785; doi:10.3390/pharmaceutics17121626)
Supplement: Supplementary file 1 [file pharmaceutics-17-01626-s001.zip › pharmaceutics-3940388-supplementary.xlsx]

## Sheet: suppl_table_S1_65Gy_2w
drug	count	MoA	phase	total	percentage	fisher_pval(log)	TAS_avg
JQ1-(+)	21	bromodomain inhibitor	Preclinical	638	3.29	19.68	0.370224
vorinostat	18	hdac inhibitor	Launched	3286	0.55	4.71	0.36589
palbociclib	18	cdk inhibitor	Launched	755	2.38	14.56	0.223031
brefeldin-a	16	protein synthesis inhibitor	Preclinical	233	6.87	20.23	0.29313
belinostat	15	hdac inhibitor	Launched	387	3.88	15.3	0.424871
XL-888	14	hsp inhibitor	Phase 1	439	3.19	13.17	0.287386
I-BET-762	14	bromodomain inhibitor	Phase 2	520	2.69	12.18	0.304703
fulvestrant	13	estrogen receptor antagonist	Launched	867	1.5	8.28	0.131938
PD-0325901	11	mek inhibitor|protein kinase inhibitor|map kinase inhibitor	Phase 2	1815	0.61	3.47	0.231276
I-BET-151	11	bromodomain inhibitor|bet inhibitor	Preclinical	308	3.57	11.02	0.368517
NVP-AUY922	10	hsp inhibitor	Phase 2	579	1.73	7.08	0.263427
TG-101348	9	jak inhibitor|flt3 inhibitor|bromodomain inhibitor	Phase 3	531	1.69	6.37	0.262496
erlotinib	9	egfr inhibitor	Launched	1134	0.79	3.78	0.122216
GDC-0941	9	pi3k inhibitor	Phase 2	1045	0.86	4.04	0.151973
wortmannin	8	pi3k inhibitor	Preclinical	1713	0.47	2.02	0.28308
tanespimycin	8	hsp inhibitor	Phase 3	1261	0.63	2.8	0.369358
trametinib	8	mek inhibitor	Launched	794	1.01	4.12	0.197393
selumetinib	8	mek inhibitor	Phase 3	1145	0.7	3.06	0.166797
XMD-1150	7	leucine rich repeat kinase inhibitor		396	1.77	5.2	0.217221
LY-294002	7	phosphodiesterase inhibitor|mtor inhibitor|plk inhibitor|dna dependent protein kinase inhibitor|pi3k inhibitor|bromodomain inhibitor	Preclinical	792	0.88	3.33	0.174612
ZSTK-474	7	pi3k inhibitor	Phase 1/Phase 2	267	2.62	6.33	0.249489
SB-939	7	hdac inhibitor	Phase 3	324	2.16	5.77	0.3868
vemurafenib	7	raf inhibitor	Launched	947	0.74	2.88	0.119416
NVP-BEZ235	7	mtor inhibitor|pi3k inhibitor	Phase 3	950	0.74	2.88	0.321242
ibrutinib	6	btk inhibitor|bruton's tyrosine kinase (btk) inhibitor	Launched	1131	0.53	1.87	0.152321
MYC	6	MYC shRNA		351	1.71	4.46	0.281115
ganetespib	6	hsp inhibitor	Phase 3	111	5.41	7.35	0.459705
tyrphostin-AG-1478	5	egfr inhibitor	Preclinical	298	1.68	3.76	0.163946
dasatinib	5	abl kinase inhibitor|kit inhibitor|ephrin inhibitor|src inhibitor|pdgfr inhibitor|tyrosine kinase inhibitor|bcr-abl kinase inhibitor|pdgfr tyrosine kinase receptor inhibitor	Launched	1513	0.33	0.93	0.246434
SNX-2112	5	hsp inhibitor	Phase 1	216	2.31	4.42	0.374816
radicicol	5	hsp inhibitor		430	1.16	3.04	0.306593
PF-03758309	5	p21 activated kinase inhibitor	Phase 1	303	1.65	3.73	0.353484
GSK-1059615	4	pi3k inhibitor|mtor inhibitor	Phase 1	1050	0.38	0.98	0.272965
GDC-0980	4	mtor inhibitor|pi3k inhibitor	Phase 2	198	2.02	3.41	0.319329
BIIB-021	4	hsp inhibitor	Phase 2	173	2.31	3.63	0.422915
panobinostat	4	hdac inhibitor	Launched	596	0.67	1.72	0.463879
RHOA	4	RHOA shRNA		52	7.69	5.69	0.295242
PCI-24781	4	hdac inhibitor	Phase 3	205	1.95	3.35	0.400312
pevonedistat	4	nedd activating enzyme inhibitor	Phase 3	433	0.92	2.18	0.36083
afatinib	4	egfr inhibitor	Launched	1191	0.34	0.84	0.181797
PI-103	4	pi3k inhibitor|mtor inhibitor	Preclinical	697	0.57	1.5	0.166672
KU-0063794	4	mtor inhibitor	Preclinical	344	1.16	2.53	0.158613
bortezomib	4	nfkb pathway inhibitor|proteasome inhibitor	Launched	8531	0.05	0	0.509006
PFI-1	4	bromodomain inhibitor	Preclinical	240	1.67	3.1	0.191139
MLN-0128	3	mtor inhibitor	Phase 2	316	0.95	1.77	0.401696
dacinostat	3	hdac inhibitor	Phase 1	212	1.42	2.24	0.525508
PHA-793887	3	cdk inhibitor	Phase 1	705	0.43	0.93	0.295606
JUN	3	JUN shRNA		419	0.72	1.46	0.281247
WYE-125132	3	mtor inhibitor	Preclinical	585	0.51	1.11	0.144586
GDC-834	3			120	2.5	2.93	0.14966
TIMP2	3	TIMP2 shRNA		85	3.53	3.37	0.293782
homoharringtonine	3	protein synthesis inhibitor	Launched	476	0.63	1.32	0.335469
romidepsin	3	hdac inhibitor	Launched	164	1.83	2.55	0.59284
IPI-145	3	pi3k inhibitor	Phase 3	126	2.38	2.87	0.203418
AVL-292	3	btk inhibitor|bruton's tyrosine kinase (btk) inhibitor	Phase 2	417	0.72	1.46	0.173928
triciribine	3	akt inhibitor	Phase 1/Phase 2	119	2.52	2.94	0.329345
MG-132	3	proteasome inhibitor	Preclinical	8258	0.04	0	0.523011
STK33	3	STK33 shRNA		234	1.28	2.12	0.260051
KRAS	3	KRAS shRNA		449	0.67	1.38	0.28513
PD-184352	3	mek inhibitor	Phase 2	438	0.68	1.41	0.214519
OTX-015	3	bromodomain inhibitor	Phase 1/Phase 2	179	1.68	2.44	0.418225
geldanamycin	3	hsp inhibitor	Preclinical	1535	0.2	0.32	0.368502
AZD-7762	3	chk inhibitor	Phase 1	643	0.47	1.01	0.219032
KW-2478	3	hsp inhibitor	Phase 1/Phase 2	445	0.67	1.39	0.154302
VCP	3	VCP KnockOut		64	4.69	3.73	0.411876
torin-2	3	mtor inhibitor	Preclinical	180	1.67	2.43	0.409962
UBA52	3	UBA52 shRNA		33	9.09	4.6	0.273519
SLC1A5	3	SLC1A5 shRNA		36	8.33	4.48	0.318519
taselisib	3	pi3k inhibitor	Phase 3	572	0.52	1.13	0.227896
AZ-628	2	raf inhibitor	Preclinical	827	0.24	0.39	0.179082
17-AAG	2			42	4.76	2.63	0.445214
atorvastatin	2	hmgcr inhibitor	Launched	527	0.38	0.65	0.112045
dabrafenib	2	raf inhibitor	Launched	652	0.31	0.52	0.195336
narciclasine	2	coflilin signaling pathway activator|rho associated kinase activator|lim kinase activator		166	1.2	1.49	0.410957
thioguanine	2	purine antagonist	Launched	156	1.28	1.54	0.251923
SATB1	2	SATB1 shRNA		30	6.67	2.92	0.303622
AAGTGTG	2	AAGTGTG control		12	16.67	3.73	0.158988
osimertinib	2	egfr inhibitor	Launched	482	0.41	0.71	0.115163
BRDN0001066248	2	BRDN0001066248 KnockOut		12	16.67	3.73	0.422097
R-547	2	cdk inhibitor	Phase 1	434	0.46	0.78	0.305708
ONO-4059	2	bruton's tyrosine kinase (btk) inhibitor	Phase 1	120	1.67	1.75	0.201035
BI-2536	2	plk inhibitor|bromodomain inhibitor	Phase 2	1078	0.19	0.26	0.243963
HRAS	2	HRAS shRNA		163	1.23	1.5	0.300479
TGCAAGC	2	TGCAAGC control		9	22.22	3.99	0.281655
COL13A1	2	COL13A1 shRNA		36	5.56	2.76	0.281017
axitinib	2	pdgfr inhibitor|vegfr inhibitor|pdgfr tyrosine kinase receptor inhibitor	Launched	382	0.52	0.86	0.111027
SGK1	2	SGK1 shRNA		131	1.53	1.68	0.270009
PLK4	2	PLK4 shRNA		42	4.76	2.63	0.296043
CCAAGTC	2	CCAAGTC control		7	28.57	4.22	0.233728
NVP-TAE684	2	alk inhibitor|alk tyrosine kinase receptor inhibitor	Preclinical	418	0.48	0.8	0.244443
AS-703026	2	mek inhibitor	Phase 2	185	1.08	1.4	0.359101
TRCN0000552054	2	TRCN0000552054 shRNA		4	50	4.77	0.464884
TPCA-1	2	ikk inhibitor	Preclinical	455	0.44	0.74	0.208958
LDHA	2	LDHA shRNA		131	1.53	1.68	0.204446
MPI	2	MPI shRNA		147	1.36	1.58	0.268415
RASA1	2	RASA1 shRNA		30	6.67	2.92	0.231922
ASNA1	2	ASNA1 shRNA		30	6.67	2.92	0.291256
ELF1	2	ELF1 shRNA		33	6.06	2.84	0.28736
ZBTB24	2	ZBTB24 shRNA		59	3.39	2.34	0.272214
BRD-K91041732	2			20	10	3.27	0.714156
clocortolone-pivalate	2	steroid|glucocorticoid receptor agonist	Launched	53	3.77	2.43	0.198728
GGT1	2	GGT1 shRNA		38	5.26	2.72	0.304247
CLEC16A	2	CLEC16A shRNA		32	6.25	2.86	0.243701
NDUFA1	2	NDUFA1 shRNA		30	6.67	2.92	0.29128
WZ-4-145	2	egfr inhibitor		197	1.02	1.35	0.199431
JUN	2	JUN shRNA_consensus		15	13.33	3.53	0.167432
TACAAAG	2	TACAAAG control		7	28.57	4.22	0.126634
SPR	2	SPR shRNA		84	2.38	2.04	0.350041
selinexor	2	exportin antagonist	Launched	119	1.68	1.75	0.329757
XBP1	2	XBP1 shRNA		92	2.17	1.97	0.306635
XMD-892	2	map kinase inhibitor|bromodomain inhibitor|leucine rich repeat kinase inhibitor	Preclinical	236	0.85	1.21	0.178041
PRCC	2	PRCC shRNA		41	4.88	2.65	0.259872
azacitidine	2	dna methyltransferase inhibitor	Launched	446	0.45	0.76	0.197114
lacidipine	2	calcium channel blocker	Launched	196	1.02	1.36	0.176825
GPRC5B	2	GPRC5B shRNA		27	7.41	3.01	0.215621
JNJ-26481585	2	hdac inhibitor	Phase 2	207	0.97	1.31	0.562716
scriptaid	2	hdac inhibitor	Preclinical	79	2.53	2.09	0.431637
gefitinib	2	egfr inhibitor	Launched	1011	0.2	0.29	0.0968025
DDX49	2	DDX49 shRNA		46	4.35	2.55	0.352341
IKK-2-inhibitor-V	2	ikk inhibitor|nfkb pathway inhibitor	Phase 1	289	0.69	1.06	0.293307
PIK-93	2	pi3k inhibitor	Preclinical	114	1.75	1.79	0.138421
TARDBP	2	TARDBP shRNA		52	3.85	2.45	0.291748
STK33	2	STK33 shRNA_consensus		13	15.38	3.66	0.176732
SCMH1	2	SCMH1 shRNA		33	6.06	2.84	0.278127
AQP12A	2	AQP12A shRNA		36	5.56	2.76	0.288169
HG-9-91-01	2	salt-inducible kinase (sik) inhibitor		174	1.15	1.45	0.162512
RAD51	2	RAD51 shRNA		42	4.76	2.63	0.271647
STAT6	2	STAT6 shRNA		116	1.72	1.78	0.295516
PF-04691502	2	pi3k inhibitor|mtor inhibitor	Phase 2	281	0.71	1.08	0.281173
LHX8	2	LHX8 shRNA		88	2.27	2	0.258166
BX-795	2	ikk inhibitor	Preclinical	321	0.62	0.99	0.181905
PI-828	2	pi3k inhibitor	Preclinical	23	8.7	3.15	0.391998
GAS5	2			4	50	4.77	0.346509
ACY-1215	2	hdac inhibitor	Phase 1/Phase 2	358	0.56	0.91	0.205644
OSGEP	2	OSGEP shRNA		38	5.26	2.72	0.259072
LYN	2	LYN shRNA		134	1.49	1.66	0.257533
AST-1306	2	egfr inhibitor	Phase 1	174	1.15	1.45	0.117393
CHN1	2	CHN1 shRNA		77	2.6	2.11	0.239521
AGCAACT	2	AGCAACT control		13	15.38	3.66	0.263633
spironolactone	2	mineralocorticoid receptor antagonist	Launched	282	0.71	1.08	0.0805726

## Sheet: suppl_table_S2_75Gy_2w
drug	count	MoA	phase	total	percentage	fisher_pval(log)	TAS_avg
JQ1-(+)	33	bromodomain inhibitor	Preclinical	638	5.17	36.87	0.370224
bortezomib	30	nfkb pathway inhibitor|proteasome inhibitor	Launched	8531	0.35	3.71	0.509006
MG-132	23	proteasome inhibitor	Preclinical	8258	0.28	1.81	0.523011
XL-888	22	hsp inhibitor	Phase 1	439	5.01	24.52	0.287386
tanespimycin	20	hsp inhibitor	Phase 3	1261	1.59	12.81	0.369358
I-BET-762	18	bromodomain inhibitor	Phase 2	520	3.46	17.35	0.304703
NVP-AUY922	16	hsp inhibitor	Phase 2	579	2.76	14	0.263427
TG-101348	12	jak inhibitor|flt3 inhibitor|bromodomain inhibitor	Phase 3	531	2.26	9.67	0.262496
brefeldin-a	12	protein synthesis inhibitor	Preclinical	233	5.15	13.84	0.29313
SNX-2112	11	hsp inhibitor	Phase 1	216	5.09	12.69	0.374816
vorinostat	10	hdac inhibitor	Launched	3286	0.3	1.25	0.36589
palbociclib	10	cdk inhibitor	Launched	755	1.32	6.04	0.223031
17-AAG	10			42	23.81	18.59	0.445214
ganetespib	10	hsp inhibitor	Phase 3	111	9.01	14.1	0.459705
PD-0325901	9	mek inhibitor|protein kinase inhibitor|map kinase inhibitor	Phase 2	1815	0.5	2.37	0.231276
wortmannin	8	pi3k inhibitor	Preclinical	1713	0.47	2.02	0.28308
XMD-1150	8	leucine rich repeat kinase inhibitor		396	2.02	6.29	0.217221
BIIB-021	8	hsp inhibitor	Phase 2	173	4.62	9.07	0.422915
radicicol	7	hsp inhibitor		430	1.63	4.97	0.306593
selumetinib	6	mek inhibitor	Phase 3	1145	0.52	1.85	0.166797
ZSTK-474	6	pi3k inhibitor	Phase 1/Phase 2	267	2.25	5.12	0.249489
trametinib	6	mek inhibitor	Launched	794	0.76	2.59	0.197393
I-BET-151	6	bromodomain inhibitor|bet inhibitor	Preclinical	308	1.95	4.77	0.368517
ibrutinib	5	btk inhibitor|bruton's tyrosine kinase (btk) inhibitor	Launched	1131	0.44	1.35	0.152321
trichostatin-a	5	hdac inhibitor	Phase 1	1788	0.28	0.73	0.529376
PF-03758309	5	p21 activated kinase inhibitor	Phase 1	303	1.65	3.73	0.353484
SB-939	5	hdac inhibitor	Phase 3	324	1.54	3.6	0.3868
AT-13387	5	hsp inhibitor|hsp antagonist	Phase 2	156	3.21	5.1	0.27258
GDC-0980	4	mtor inhibitor|pi3k inhibitor	Phase 2	198	2.02	3.41	0.319329
GSK-1059615	4	pi3k inhibitor|mtor inhibitor	Phase 1	1050	0.38	0.98	0.272965
PFI-1	4	bromodomain inhibitor	Preclinical	240	1.67	3.1	0.191139
WYE-125132	4	mtor inhibitor	Preclinical	585	0.68	1.74	0.144586
erlotinib	4	egfr inhibitor	Launched	1134	0.35	0.89	0.122216
LY-294002	4	phosphodiesterase inhibitor|mtor inhibitor|plk inhibitor|dna dependent protein kinase inhibitor|pi3k inhibitor|bromodomain inhibitor	Preclinical	792	0.51	1.33	0.174612
geldanamycin	4	hsp inhibitor	Preclinical	1535	0.26	0.58	0.368502
pevonedistat	4	nedd activating enzyme inhibitor	Phase 3	433	0.92	2.18	0.36083
KW-2478	4	hsp inhibitor	Phase 1/Phase 2	445	0.9	2.14	0.154302
alvespimycin	4	hsp inhibitor	Phase 2	203	1.97	3.37	0.330536
AZ-628	4	raf inhibitor	Preclinical	827	0.48	1.27	0.179082
SGK1	3	SGK1 shRNA		131	2.29	2.82	0.270009
afatinib	3	egfr inhibitor	Launched	1191	0.25	0.49	0.181797
PI-103	3	pi3k inhibitor|mtor inhibitor	Preclinical	697	0.43	0.94	0.166672
GDC-0941	3	pi3k inhibitor	Phase 2	1045	0.29	0.58	0.151973
BI-2536	3	plk inhibitor|bromodomain inhibitor	Phase 2	1078	0.28	0.56	0.243963
ASNA1	3	ASNA1 shRNA		30	10	4.72	0.291256
HRAS	3	HRAS shRNA		163	1.84	2.55	0.300479
PHA-848125	3	cdk inhibitor|growth factor receptor inhibitor	Phase 2	195	1.54	2.34	0.316568
MLN-0128	3	mtor inhibitor	Phase 2	316	0.95	1.77	0.401696
lacidipine	3	calcium channel blocker	Launched	196	1.53	2.33	0.176825
XMD-885	3	map kinase inhibitor|leucine rich repeat kinase inhibitor		248	1.21	2.05	0.177575
GNE	3	GNE shRNA		196	1.53	2.33	0.274866
tyrphostin-AG-1478	3	egfr inhibitor	Preclinical	298	1.01	1.84	0.163946
AZD-7762	3	chk inhibitor	Phase 1	643	0.47	1.01	0.219032
belinostat	3	hdac inhibitor	Launched	387	0.78	1.54	0.424871
PD-184352	3	mek inhibitor	Phase 2	438	0.68	1.41	0.214519
VCP	3	VCP KnockOut		64	4.69	3.73	0.411876
homoharringtonine	3	protein synthesis inhibitor	Launched	476	0.63	1.32	0.335469
taselisib	3	pi3k inhibitor	Phase 3	572	0.52	1.13	0.227896
torin-2	3	mtor inhibitor	Preclinical	180	1.67	2.43	0.409962
NVP-BEZ235	3	mtor inhibitor|pi3k inhibitor	Phase 3	950	0.32	0.66	0.321242
BRAF	2	BRAF shRNA		291	0.69	1.06	0.261275
SKI-II	2	sphingosine kinase inhibitor	Preclinical	242	0.83	1.2	0.118635
TRCN0000552054	2	TRCN0000552054 shRNA		4	50	4.77	0.464884
PCI-24781	2	hdac inhibitor	Phase 3	205	0.98	1.32	0.400312
PNPO	2	PNPO shRNA		33	6.06	2.84	0.265961
ZNF300	2	ZNF300 shRNA		41	4.88	2.65	0.236532
SS18L1	2	SS18L1 shRNA_consensus		9	22.22	3.99	0.097631
TM9SF3	2	TM9SF3 shRNA		56	3.57	2.38	0.261735
dacinostat	2	hdac inhibitor	Phase 1	212	0.94	1.3	0.525508
JNJ-26481585	2	hdac inhibitor	Phase 2	207	0.97	1.31	0.562716
PF-04691502	2	pi3k inhibitor|mtor inhibitor	Phase 2	281	0.71	1.08	0.281173
RPL7	2	RPL7 shRNA_consensus		8	25	4.1	0.304836
ACY-1215	2	hdac inhibitor	Phase 1/Phase 2	358	0.56	0.91	0.205644
scriptaid	2	hdac inhibitor	Preclinical	79	2.53	2.09	0.431637
AMG-232	2	mdm inhibitor	Phase 2	579	0.35	0.59	0.0813548
nelfinavir	2	hiv protease inhibitor	Launched	317	0.63	1	0.0888986
KU-0063794	2	mtor inhibitor	Preclinical	344	0.58	0.94	0.158613
LDHA	2	LDHA shRNA		131	1.53	1.68	0.204446
fulvestrant	2	estrogen receptor antagonist	Launched	867	0.23	0.37	0.131938
AST-1306	2	egfr inhibitor	Phase 1	174	1.15	1.45	0.117393
RHOA	2	RHOA shRNA		52	3.85	2.45	0.295242
narciclasine	2	coflilin signaling pathway activator|rho associated kinase activator|lim kinase activator		166	1.2	1.49	0.410957
JUN	2	JUN shRNA		419	0.48	0.8	0.281247
NFKBIB	2	NFKBIB shRNA		43	4.65	2.61	0.353337
PI-828	2	pi3k inhibitor	Preclinical	23	8.7	3.15	0.391998
RTEL1	2	RTEL1 shRNA		33	6.06	2.84	0.273067
AAGTGTG	2	AAGTGTG control		12	16.67	3.73	0.158988
AQP12A	2	AQP12A shRNA		36	5.56	2.76	0.288169
FIBP	2	FIBP shRNA		41	4.88	2.65	0.256246
triciribine	2	akt inhibitor	Phase 1/Phase 2	119	1.68	1.75	0.329345
MYC	2	MYC shRNA		351	0.57	0.92	0.281115
atorvastatin	2	hmgcr inhibitor	Launched	527	0.38	0.65	0.112045
OTX-015	2	bromodomain inhibitor	Phase 1/Phase 2	179	1.12	1.43	0.418225
LINC-SPANXB1-2	2			8	25	4.1	0.267788
BRDN0003228140	2	BRDN0003228140 KnockOut		12	16.67	3.73	0.603652
acivicin	2	gamma glutamyltransferase inhibitor|gamma glutamyltransferase inhibitors	Phase 2	155	1.29	1.54	0.144743
spironolactone	2	mineralocorticoid receptor antagonist	Launched	282	0.71	1.08	0.0805726
emetine	2	protein synthesis inhibitor	Phase 2	472	0.42	0.72	0.278931
triamcinolone	2	glucocorticoid receptor agonist	Launched	240	0.83	1.2	0.141942
SCMH1	2	SCMH1 shRNA		33	6.06	2.84	0.278127
AKR1A1	2	AKR1A1 shRNA		76	2.63	2.13	0.338484
OSGEP	2	OSGEP shRNA		38	5.26	2.72	0.259072
panobinostat	2	hdac inhibitor	Launched	596	0.34	0.57	0.463879
AZD-8330	2	mek inhibitor	Phase 1	366	0.55	0.89	0.238827
BRD-K31706415	2			13	15.38	3.66	0.33574
PLK4	2	PLK4 shRNA		42	4.76	2.63	0.296043
R-547	2	cdk inhibitor	Phase 1	434	0.46	0.78	0.305708
ARG1	2	ARG1 shRNA		54	3.7	2.41	0.313354
ALAS1	2	ALAS1 shRNA		78	2.56	2.1	0.230302
CCAAGTC	2	CCAAGTC control		7	28.57	4.22	0.233728
GGT1	2	GGT1 shRNA		38	5.26	2.72	0.304247
torin-1	2	pi3k inhibitor|mtor inhibitor	Preclinical	694	0.29	0.48	0.203536
BRD-K91041732	2			20	10	3.27	0.714156
UBA52	2	UBA52 shRNA		33	6.06	2.84	0.273519
CHN1	2	CHN1 shRNA		77	2.6	2.11	0.239521
KRAS	2	KRAS shRNA		449	0.45	0.75	0.28513
GAS5	2			4	50	4.77	0.346509
TACAAAG	2	TACAAAG control		7	28.57	4.22	0.126634
